# Supplementary material for: Tannic acid reduced apparent protein digestibility and induced oxidative stress and inflammatory response without altering growth performance and ruminal microbiota diversity of Xiangdong black goats
Source: Front Vet Sci. 2022 Sep 8;9:1004841. doi: 10.3389/fvets.2022.1004841 (PMC9516568; doi:10.3389/fvets.2022.1004841)
Supplement: Supplementary file 1 [file Table_1.XLSX]

## Sheet: Sheet1
Sample name	OTU number	Seqs number	ACE	Chao1	Simpson	Shannon	PD_whole_tree	Coverage
CON1	167	4695	197.174	192.615	0.9232	4.9788	15.3074	0.9921
CON2	188	3930	214.065	206.594	0.9367	5.5179	15.8777	0.9911
CON3	204	4372	256.606	246.778	0.9371	5.0763	16.7609	0.9872
CON4	136	3870	184.915	179	0.9065	4.5165	12.6487	0.9889
CON5	155	3763	185.651	182.75	0.8731	4.7247	13.8767	0.9902
CON6	149	4039	183.938	177.5	0.9322	4.8655	12.9033	0.9903
TAL1	121	4550	149.369	156.429	0.8634	4.1238	11.4026	0.993
TAL2	248	5819	271.849	275.333	0.9729	6.2048	18.5003	0.993
TAL3	154	4248	186.401	191	0.908	4.7456	14.0526	0.9913
TAL4	146	4147	249.69	222.556	0.9275	4.6611	13.8034	0.9872
TAL5	155	4519	207.499	193.607	0.9125	4.5865	14.8742	0.9896
TAL6	180	3676	249.598	239.036	0.9522	5.3888	15.84	0.9842
TAM1	178	3166	211.352	209.2	0.9684	5.8153	14.3448	0.9874
TAM2	172	4279	214.368	213.13	0.8839	4.6282	15.2098	0.9897
TAM3	172	4577	235.843	229	0.7655	3.9357	15.4958	0.9875
TAM4	263	5636	280.907	281.7	0.9699	6.274	20.1536	0.994
TAM5	213	4118	253.294	266.261	0.9406	5.5854	16.5765	0.9879
TAM6	215	4074	250.771	247.229	0.9049	5.277	18.2008	0.9882
TAH1	200	4012	227.998	243.158	0.9535	5.6626	15.8477	0.9898
TAH2	190	3513	232.376	221.333	0.921	5.272	16.1451	0.9863
TAH3	215	4423	276.998	282.536	0.9097	5.1145	18.7179	0.986
TAH4	156	2420	204.468	198.241	0.9138	4.8353	14.7149	0.9793
TAH5	109	4700	148.507	158.583	0.8089	3.5395	11.7743	0.9926
TAH6	210	5732	242.109	240.75	0.9169	5.1681	16.6787	0.9927
