# Supplementary material for: Tannic acid reduced apparent protein digestibility and induced oxidative stress and inflammatory response without altering growth performance and ruminal microbiota diversity of Xiangdong black goats
Source: Front Vet Sci. 2022 Sep 8;9:1004841. doi: 10.3389/fvets.2022.1004841 (PMC9516568; doi:10.3389/fvets.2022.1004841)
Supplement: Supplementary file 2 [file Table_2.XLSX]

## Sheet: Sheet1
Sample	Kindom	Phylum	Class	Order	Family	Genus	Species
CON1	1	12	16	19	32	73	84
CON2	1	11	16	19	32	69	76
CON3	1	12	18	21	35	74	83
CON4	1	11	16	18	31	55	61
CON5	1	10	14	19	28	64	71
CON6	1	8	11	15	26	56	64
TAL1	1	9	13	16	23	56	60
TAL2	1	11	17	22	37	85	97
TAL3	1	10	16	19	27	62	68
TAL4	1	10	16	20	31	63	67
TAL5	1	13	17	19	30	70	78
TAL6	1	11	17	21	34	75	80
TAM1	1	11	14	18	27	70	78
TAM2	1	12	17	19	33	74	80
TAM3	1	11	17	23	35	76	80
TAM4	1	13	19	25	41	90	101
TAM5	1	11	16	20	33	77	89
TAM6	1	13	19	24	39	86	93
TAH1	1	9	13	16	32	70	82
TAH2	1	11	16	20	35	78	85
TAH3	1	13	19	24	38	84	93
TAH4	1	10	15	19	32	71	75
TAH5	1	10	13	17	29	54	60
TAH6	1	11	15	20	33	81	91
Total	1	15	21	29	49	110	128
