# Supplementary material for: Tannic acid reduced apparent protein digestibility and induced oxidative stress and inflammatory response without altering growth performance and ruminal microbiota diversity of Xiangdong black goats
Source: Front Vet Sci. 2022 Sep 8;9:1004841. doi: 10.3389/fvets.2022.1004841 (PMC9516568; doi:10.3389/fvets.2022.1004841)
Supplement: Supplementary file 4 [file Table_4.XLSX]

## Sheet: KEGG pathway analysis
CON VS TAL
Level2	CON: mean rel.freq.(%)	CON: std.dev.(%)	TAL: mean rel.freq.(%)	TAL: std.dev.(%)	p-values	p-values (corrected)	Difference between means	95.0% lower CI	95.0% upper CI	Note
Carbohydrate metabolism	9.28255	0.194683	9.48306	0.169027	0.11325	0.744215	-0.200518	-0.458112	0.0570772	-
Lipid metabolism	1.81903	0.0472169	1.76149	0.0411437	0.0675274	1.03542	0.0575414	-0.00502305	0.120106	-
Metabolism of cofactors and vitamins	4.50483	0.066348	4.51416	0.108668	0.873757	1.05771	-0.00933144	-0.139885	0.121222	-
Energy metabolism	4.01315	0.11876	4.0014	0.0470977	0.84327	1.1083	0.0117538	-0.125324	0.148831	-
Amino acid metabolism	6.79122	0.159647	6.89556	0.0671061	0.221585	1.01929	-0.104344	-0.289075	0.0803872	-
Nucleotide metabolism	3.98032	0.0749469	3.9745	0.0513075	0.889201	1.0488	0.00582409	-0.0863123	0.0979605	-
Biosynthesis of other secondary metabolites	1.10072	0.0420046	1.11801	0.036335	0.50246	1.00492	-0.0172932	-0.0727915	0.038205	-
Metabolism of terpenoids and polyketides	1.05465	0.035476	1.03358	0.0274033	0.319646	0.816873	0.0210643	-0.0239935	0.066122	-
Xenobiotics biodegradation and metabolism	0.555899	0.0163002	0.543474	0.0359561	0.504385	0.966739	0.0124255	-0.0293567	0.0542077	-
Metabolism of other amino acids	1.32449	0.0251713	1.28773	0.0327363	0.076434	0.878991	0.0367612	-0.00475823	0.0782806	-
Glycan biosynthesis and metabolism	1.70445	0.070502	1.71833	0.0415975	0.714285	1.09524	-0.0138817	-0.098111	0.0703475	-
Translation	3.82632	0.0653126	3.78582	0.0527619	0.307158	0.831133	0.0405023	-0.0436655	0.12467	-
Global and overview maps	43.3731	0.156121	43.4121	0.221371	0.754905	1.05229	-0.0389935	-0.313099	0.235112	-
Drug resistance: Antimicrobial	0.949697	0.0136231	0.950388	0.0271386	0.960749	1.07791	-0.000691369	-0.0324797	0.031097	-
Drug resistance: Antineoplastic	0.006288	0.00430301	0.00344093	0.00342949	0.275471	0.905119	0.00284707	-0.00267312	0.00836725	-
Membrane transport	3.07026	0.245051	2.93241	0.100044	0.284404	0.872172	0.137859	-0.145319	0.421037	-
Signal transduction	2.01217	0.0530206	2.00423	0.0921	0.871477	1.08346	0.00793961	-0.101689	0.117568	-
Cellular community - prokaryotes	1.26968	0.0349873	1.241	0.0401968	0.25692	0.909101	0.0286881	-0.0245508	0.081927	-
Cell motility	0.615856	0.135623	0.688906	0.190002	0.501693	1.049	-0.0730504	-0.309036	0.162935	-
Folding, sorting and degradation	1.63463	0.0759371	1.57103	0.0188026	0.122374	0.70365	0.0636003	-0.0234667	0.150667	-
Transcription	0.171531	0.00507048	0.169948	0.00367328	0.58559	0.997671	0.00158257	-0.00473955	0.00790469	-
Replication and repair	3.26412	0.0577609	3.23911	0.0393786	0.444659	1.07654	0.0250141	-0.0459266	0.0959547	-
Endocrine system	0.578565	0.0260807	0.583663	0.0161419	0.719441	1.06756	-0.00509745	-0.0365053	0.0263104	-
Signaling molecules and interaction	0.0466773	0.00102703	0.0465727	0.000631047	0.850863	1.08721	0.000104563	-0.00113066	0.00133979	-
Cell growth and death	0.58828	0.0144875	0.595522	0.0148088	0.452534	1.04083	-0.00724195	-0.0278867	0.0134028	-
Transport and catabolism	0.297093	0.0385846	0.295923	0.0214497	0.954222	1.09736	0.00117019	-0.0445385	0.0468789	-
Aging	0.296531	0.0162718	0.285306	0.0117929	0.242775	1.01524	0.0112251	-0.00906559	0.0315158	-
Circulatory system	0.000625734	0.000433556	0.00108601	0.00161194	0.561232	1.03267	-0.000460279	-0.00230883	0.00138827	-
Development	0	0	0	0	1	1.06977	0	0	0	degenerate case: variance of both groups is zero
Cellular community - eukaryotes	0	0	0	0	1	1.04545	0	0	0	degenerate case: variance of both groups is zero
Immune system	0.0932959	0.00171393	0.0922435	0.000849264	0.25669	0.983977	0.0010524	-0.000952812	0.0030576	-
Environmental adaptation	0.182636	0.0133009	0.18957	0.0160529	0.474711	1.03984	-0.00693423	-0.0278052	0.0139368	-
Nervous system	0.174335	0.0233797	0.176784	0.0113516	0.838922	1.13501	-0.00244915	-0.0297545	0.0248562	-
Sensory system	0	0	0	0	1	1.02222	0	0	0	degenerate case: variance of both groups is zero
Endocrine and metabolic diseases	0.203535	0.010648	0.203656	0.00638829	0.983206	1.07684	-0.00012051	-0.0128756	0.0126346	-
Excretory system	0.0143725	0.00634783	0.013114	0.00475017	0.730585	1.05022	0.00125849	-0.00672781	0.00924478	-
Digestive system	0.0735774	0.00916521	0.0889769	0.0123653	0.0514	1.1822	-0.0153994	-0.0309142	0.000115318	-
Neurodegenerative diseases	0.130638	0.00742673	0.134822	0.0136616	0.564595	0.998899	-0.0041846	-0.0203234	0.0119542	-
Substance dependence	0	0	0	0	1	1	0	0	0	degenerate case: variance of both groups is zero
Infectious diseases: Bacterial	0.424687	0.0079692	0.446231	0.0293043	0.166032	0.848608	-0.0215439	-0.055151	0.0120631	-
Infectious diseases: Parasitic	0.0188433	0.0037428	0.0135217	0.00469702	0.0771383	0.709673	0.00532158	-0.000703694	0.0113468	-
Infectious diseases: Viral	0.00739042	0.00528337	0.00574702	0.0039473	0.590611	0.97029	0.0016434	-0.00500063	0.00828743	-
Cancers: Overview	0.42996	0.018073	0.393672	0.0238118	0.0231025	1.06272	0.0362879	0.00620549	0.0663704	-
Cancers: Specific types	0.0656837	0.00405976	0.0617678	0.00684453	0.302704	0.870275	0.0039159	-0.00426806	0.0120999	-
Immune diseases	0.0458233	0.00561838	0.0402194	0.00392131	0.100907	0.773617	0.00560387	-0.00133502	0.0125428	-
Cardiovascular diseases	0.00246347	0.00176112	0.00191567	0.00131577	0.590611	0.936831	0.000547801	-0.00166688	0.00276248	-
CON VS TAM
Level2	CON: mean rel.freq.(%)	CON: std.dev.(%)	TAM: mean rel.freq.(%)	TAM: std.dev.(%)	p-values	p-values (corrected)	Difference between means	95.0% lower CI	95.0% upper CI	Note
Carbohydrate metabolism	9.28255	0.194683	9.20091	0.222758	0.551248	1.0143	0.0816357	-0.213876	0.377147	-
Lipid metabolism	1.81903	0.0472169	1.76904	0.0972155	0.334341	1.09855	0.049989	-0.0635528	0.163531	-
Metabolism of cofactors and vitamins	4.50483	0.066348	4.57359	0.104579	0.247731	1.13956	-0.0687624	-0.195278	0.0577532	-
Energy metabolism	4.01315	0.11876	4.07225	0.111273	0.43579	1.05507	-0.059096	-0.221356	0.103164	-
Amino acid metabolism	6.79122	0.159647	6.83799	0.0759596	0.572324	0.97507	-0.0467765	-0.232928	0.139375	-
Nucleotide metabolism	3.98032	0.0749469	3.91761	0.0735607	0.211393	1.38915	0.0627105	-0.0419374	0.167358	-
Biosynthesis of other secondary metabolites	1.10072	0.0420046	1.08198	0.0419265	0.496261	0.992523	0.0187402	-0.0403976	0.077878	-
Metabolism of terpenoids and polyketides	1.05465	0.035476	1.07277	0.0290055	0.398023	1.01717	-0.0181251	-0.0640324	0.0277822	-
Xenobiotics biodegradation and metabolism	0.555899	0.0163002	0.558942	0.0522021	0.905074	0.991271	-0.0030428	-0.0629705	0.0568849	-
Metabolism of other amino acids	1.32449	0.0251713	1.30045	0.023981	0.153112	1.76079	0.0240435	-0.0106104	0.0586973	-
Glycan biosynthesis and metabolism	1.70445	0.070502	1.63916	0.0699858	0.172421	1.3219	0.0652885	-0.0337005	0.164278	-
Translation	3.82632	0.0653126	3.80117	0.0977906	0.644308	0.926193	0.0251456	-0.0944061	0.144697	-
Global and overview maps	43.3731	0.156121	43.4756	0.186933	0.369438	0.999655	-0.102522	-0.34626	0.141215	-
Drug resistance: Antimicrobial	0.949697	0.0136231	0.929116	0.0095387	0.0219573	1.01004	0.0205813	0.00374307	0.0374196	-
Drug resistance: Antineoplastic	0.006288	0.00430301	0.00488377	0.00146992	0.515058	0.987195	0.00140423	-0.00354218	0.00635063	-
Membrane transport	3.07026	0.245051	3.03987	0.13908	0.815553	1.01393	0.0303895	-0.260713	0.321492	-
Signal transduction	2.01217	0.0530206	2.02819	0.0310932	0.575807	0.945969	-0.0160256	-0.0793104	0.0472592	-
Cellular community - prokaryotes	1.26968	0.0349873	1.2514	0.0364591	0.437277	1.00574	0.0182858	-0.0320776	0.0686492	-
Cell motility	0.615856	0.135623	0.804106	0.365932	0.320025	1.1324	-0.18825	-0.60969	0.23319	-
Folding, sorting and degradation	1.63463	0.0759371	1.61392	0.0320105	0.592373	0.939627	0.0207107	-0.0671698	0.108591	-
Transcription	0.171531	0.00507048	0.174339	0.0087577	0.552172	0.976919	-0.00280809	-0.0132412	0.00762499	-
Replication and repair	3.26412	0.0577609	3.21174	0.0540994	0.169779	1.56197	0.0523838	-0.0265209	0.131288	-
Endocrine system	0.578565	0.0260807	0.581052	0.0153688	0.858772	0.987588	-0.00248682	-0.0336396	0.0286659	-
Signaling molecules and interaction	0.0466773	0.00102703	0.0463348	0.00129542	0.653615	0.884303	0.00034248	-0.0013165	0.00200146	-
Cell growth and death	0.58828	0.0144875	0.589798	0.00618196	0.83575	0.985756	-0.00151787	-0.0182941	0.0152584	-
Transport and catabolism	0.297093	0.0385846	0.260312	0.0320701	0.133216	2.04264	0.0367814	-0.0134405	0.0870033	-
Aging	0.296531	0.0162718	0.280549	0.0233418	0.240995	1.23175	0.0159817	-0.0128377	0.0448011	-
Circulatory system	0.000625734	0.000433556	0.00203513	0.000995049	0.0234935	0.54035	-0.00140939	-0.00256293	-0.000255858	-
Development	0	0	0	0	1	1.06977	0	0	0	degenerate case: variance of both groups is zero
Cellular community - eukaryotes	0	0	0	0	1	1.04545	0	0	0	degenerate case: variance of both groups is zero
Immune system	0.0932959	0.00171393	0.0919902	0.00250491	0.361629	1.109	0.00130576	-0.00177329	0.00438481	-
Environmental adaptation	0.182636	0.0133009	0.191388	0.0158873	0.367854	1.05758	-0.00875183	-0.0294852	0.0119816	-
Nervous system	0.174335	0.0233797	0.158558	0.0190015	0.269847	1.03441	0.0157774	-0.0144142	0.0459691	-
Sensory system	0	0	0	0	1	1.02222	0	0	0	degenerate case: variance of both groups is zero
Endocrine and metabolic diseases	0.203535	0.010648	0.206334	0.00782975	0.646929	0.90178	-0.00279858	-0.016129	0.0105318	-
Excretory system	0.0143725	0.00634783	0.0134314	0.00617436	0.816981	0.988977	0.000941012	-0.00788388	0.0097659	-
Digestive system	0.0735774	0.00916521	0.0784286	0.0109187	0.464777	0.971806	-0.00485116	-0.0191142	0.00941186	-
Neurodegenerative diseases	0.130638	0.00742673	0.132798	0.0164505	0.796736	1.01805	-0.00216037	-0.0212713	0.0169505	-
Substance dependence	0	0	0	0	1	1	0	0	0	degenerate case: variance of both groups is zero
Infectious diseases: Bacterial	0.424687	0.0079692	0.441761	0.0275447	0.232713	1.3381	-0.0170743	-0.0486739	0.0145253	-
Infectious diseases: Parasitic	0.0188433	0.0037428	0.0182235	0.00867147	0.887595	0.995838	0.000619789	-0.00942765	0.0106672	-
Infectious diseases: Viral	0.00739042	0.00528337	0.00871281	0.0031564	0.643509	0.986715	-0.00132238	-0.00764693	0.00500216	-
Cancers: Overview	0.42996	0.018073	0.42592	0.0165264	0.719971	0.946248	0.00404	-0.0203894	0.0284694	-
Cancers: Specific types	0.0656837	0.00405976	0.0678559	0.00467187	0.451125	0.98818	-0.00217221	-0.00835592	0.0040115	-
Immune diseases	0.0458233	0.00561838	0.0425266	0.00237238	0.267528	1.11875	0.00329671	-0.00320586	0.00979929	-
Cardiovascular diseases	0.00246347	0.00176112	0.00290427	0.00105213	0.643509	0.954885	-0.000440795	-0.00254898	0.00166739	-
CON VS TAH
Level2	CON: mean rel.freq.(%)	CON: std.dev.(%)	TAH: mean rel.freq.(%)	TAH: std.dev.(%)	p-values	p-values (corrected)	Difference between means	95.0% lower CI	95.0% upper CI	Note
Carbohydrate metabolism	9.28255	0.194683	9.19995	0.175179	0.496951	0.846658	0.0825965	-0.178762	0.343955	-
Lipid metabolism	1.81903	0.0472169	1.78462	0.0633773	0.355043	0.859579	0.0344113	-0.0452236	0.114046	-
Metabolism of cofactors and vitamins	4.50483	0.066348	4.56877	0.0982859	0.259423	0.85239	-0.063944	-0.184386	0.0564977	-
Energy metabolism	4.01315	0.11876	3.99059	0.157169	0.803412	0.972552	0.0225657	-0.175731	0.220862	-
Amino acid metabolism	6.79122	0.159647	6.88064	0.10564	0.324495	0.878045	-0.0894202	-0.284203	0.105362	-
Nucleotide metabolism	3.98032	0.0749469	3.90949	0.0383255	0.0994079	1.14319	0.0708314	-0.0171127	0.158776	-
Biosynthesis of other secondary metabolites	1.10072	0.0420046	1.0748	0.0457975	0.373035	0.779981	0.025925	-0.0360604	0.0879105	-
Metabolism of terpenoids and polyketides	1.05465	0.035476	1.05622	0.0296883	0.940967	1.08211	-0.00157221	-0.0478625	0.0447181	-
Xenobiotics biodegradation and metabolism	0.555899	0.0163002	0.554178	0.0758838	0.962214	1.07956	0.00172123	-0.0852884	0.0887309	-
Metabolism of other amino acids	1.32449	0.0251713	1.2984	0.0276517	0.150069	0.76702	0.0260884	-0.011216	0.0633929	-
Glycan biosynthesis and metabolism	1.70445	0.070502	1.65613	0.122939	0.467769	0.935538	0.0483223	-0.0979332	0.194578	-
Translation	3.82632	0.0653126	3.76161	0.0345873	0.0878352	1.34681	0.0647128	-0.0122083	0.141634	-
Global and overview maps	43.3731	0.156121	43.491	0.194344	0.316378	0.909586	-0.11787	-0.367846	0.132105	-
Drug resistance: Antimicrobial	0.949697	0.0136231	0.931114	0.0219124	0.144335	0.829924	0.0185826	-0.00782683	0.044992	-
Drug resistance: Antineoplastic	0.006288	0.00430301	0.00653766	0.00265689	0.914714	1.07889	-0.000249661	-0.0054294	0.00493007	-
Membrane transport	3.07026	0.245051	3.0723	0.218714	0.989233	1.08345	-0.00203308	-0.329897	0.325831	-
Signal transduction	2.01217	0.0530206	2.03952	0.0772652	0.530588	0.87168	-0.0273489	-0.122388	0.0676903	-
Cellular community - prokaryotes	1.26968	0.0349873	1.2529	0.0556948	0.583131	0.894134	0.0167863	-0.0504661	0.0840386	-
Cell motility	0.615856	0.135623	0.861969	0.286572	0.125382	1.15352	-0.246113	-0.580125	0.0878981	-
Folding, sorting and degradation	1.63463	0.0759371	1.62187	0.051002	0.762355	0.947792	0.0127632	-0.0801865	0.105713	-
Transcription	0.171531	0.00507048	0.173205	0.00898926	0.726292	0.928039	-0.00167446	-0.012344	0.00899511	-
Replication and repair	3.26412	0.0577609	3.19828	0.026683	0.0536469	1.23388	0.0658477	-0.00135714	0.133053	-
Endocrine system	0.578565	0.0260807	0.558839	0.0205369	0.215025	0.899194	0.0197264	-0.0136001	0.0530529	-
Signaling molecules and interaction	0.0466773	0.00102703	0.0458298	0.000390043	0.132115	0.868185	0.000847447	-0.000336227	0.00203112	-
Cell growth and death	0.58828	0.0144875	0.583158	0.0111825	0.546309	0.866558	0.00512237	-0.0132739	0.0235186	-
Transport and catabolism	0.297093	0.0385846	0.261875	0.04096	0.192018	0.883281	0.0352188	-0.0208803	0.0913179	-
Aging	0.296531	0.0162718	0.284824	0.011948	0.226362	0.867719	0.0117073	-0.00865546	0.0320702	-
Circulatory system	0.000625734	0.000433556	0.00141017	0.000925116	0.129135	0.990033	-0.000784438	-0.00186191	0.000293037	-
Development	0	0	0	0	1	1.06977	0	0	0	degenerate case: variance of both groups is zero
Cellular community - eukaryotes	0	0	0	0	1	1.04545	0	0	0	degenerate case: variance of both groups is zero
Immune system	0.0932959	0.00171393	0.0907029	0.00121448	0.0220796	1.01566	0.00259305	0.000468305	0.00471779	-
Environmental adaptation	0.182636	0.0133009	0.193759	0.0208267	0.341997	0.873992	-0.0111227	-0.0363501	0.0141047	-
Nervous system	0.174335	0.0233797	0.158735	0.015066	0.243006	0.859869	0.0156004	-0.0127695	0.0439702	-
Sensory system	0	0	0	0	1	1.02222	0	0	0	degenerate case: variance of both groups is zero
Endocrine and metabolic diseases	0.203535	0.010648	0.199441	0.00675889	0.487513	0.862523	0.00409395	-0.00878886	0.0169768	-
Excretory system	0.0143725	0.00634783	0.0103152	0.00444568	0.271954	0.833992	0.00405723	-0.00378915	0.0119036	-
Digestive system	0.0735774	0.00916521	0.0784324	0.0214954	0.656829	0.915579	-0.00485496	-0.0297453	0.0200354	-
Neurodegenerative diseases	0.130638	0.00742673	0.135786	0.0193543	0.597447	0.886534	-0.00514795	-0.0274616	0.0171657	-
Substance dependence	0	0	0	0	1	1	0	0	0	degenerate case: variance of both groups is zero
Infectious diseases: Bacterial	0.424687	0.0079692	0.442574	0.0397598	0.366056	0.841929	-0.0178875	-0.0634821	0.0277072	-
Infectious diseases: Parasitic	0.0188433	0.0037428	0.0202447	0.00693244	0.701614	0.949243	-0.00140147	-0.00958417	0.00678124	-
Infectious diseases: Viral	0.00739042	0.00528337	0.0102967	0.00724348	0.486678	0.9328	-0.00290627	-0.0119544	0.00614183	-
Cancers: Overview	0.42996	0.018073	0.422567	0.0375142	0.702866	0.923767	0.00739313	-0.036392	0.0511783	-
Cancers: Specific types	0.0656837	0.00405976	0.0695093	0.0079567	0.368324	0.806806	-0.00382559	-0.0131601	0.00550889	-
Immune diseases	0.0458233	0.00561838	0.0442124	0.00414456	0.618068	0.888473	0.00161092	-0.00542905	0.00865088	-
Cardiovascular diseases	0.00246347	0.00176112	0.00343223	0.00241449	0.486678	0.895488	-0.000968758	-0.00398479	0.00204728	-
TAL VS TAM
Level2	TAL: mean rel.freq.(%)	TAL: std.dev.(%)	TAM: mean rel.freq.(%)	TAM: std.dev.(%)	p-values	p-values (corrected)	Difference between means	95.0% lower CI	95.0% upper CI	Note
Carbohydrate metabolism	9.48306	0.169027	9.20091	0.222758	0.0495022	0.759033	-0.282153	-0.563551	-0.000755832	-
Lipid metabolism	1.76149	0.0411437	1.76904	0.0972155	0.877591	0.984614	0.00755241	-0.104975	0.12008	-
Metabolism of cofactors and vitamins	4.51416	0.108668	4.57359	0.104579	0.39895	0.7979	0.059431	-0.0908806	0.209743	-
Energy metabolism	4.0014	0.0470977	4.07225	0.111273	0.232733	0.669108	0.0708499	-0.0579494	0.199649	-
Amino acid metabolism	6.89556	0.0671061	6.83799	0.0759596	0.233258	0.631168	-0.0575672	-0.158773	0.0436381	-
Nucleotide metabolism	3.9745	0.0513075	3.91761	0.0735607	0.19003	0.728449	-0.0568864	-0.147722	0.0339488	-
Biosynthesis of other secondary metabolites	1.11801	0.036335	1.08198	0.0419265	0.177669	0.817279	-0.0360334	-0.0914688	0.0194019	-
Metabolism of terpenoids and polyketides	1.03358	0.0274033	1.07277	0.0290055	0.0528747	0.608059	0.0391894	-0.000589591	0.0789683	-
Xenobiotics biodegradation and metabolism	0.543474	0.0359561	0.558942	0.0522021	0.598743	0.94973	0.0154683	-0.0487988	0.0797354	-
Metabolism of other amino acids	1.28773	0.0327363	1.30045	0.023981	0.500843	0.886107	0.0127177	-0.0282226	0.053658	-
Glycan biosynthesis and metabolism	1.71833	0.0415975	1.63916	0.0699858	0.0608169	0.559515	-0.0791702	-0.162879	0.00453887	-
Translation	3.78582	0.0527619	3.80117	0.0977906	0.765509	1.0061	0.0153567	-0.100061	0.130775	-
Global and overview maps	43.4121	0.221371	43.4756	0.186933	0.634803	0.941966	0.0635288	-0.226286	0.353343	-
Drug resistance: Antimicrobial	0.950388	0.0271386	0.929116	0.0095387	0.147569	0.754242	-0.0212727	-0.052487	0.00994166	-
Drug resistance: Antineoplastic	0.00344093	0.00342949	0.00488377	0.00146992	0.416772	0.798813	0.00144284	-0.00252937	0.00541505	-
Membrane transport	2.93241	0.100044	3.03987	0.13908	0.193967	0.686345	0.107469	-0.0656165	0.280555	-
Signal transduction	2.00423	0.0921	2.02819	0.0310932	0.600962	0.921475	0.0239652	-0.0818831	0.129813	-
Cellular community - prokaryotes	1.241	0.0401968	1.2514	0.0364591	0.677373	0.973724	0.0104023	-0.043743	0.0645476	-
Cell motility	0.688906	0.190002	0.804106	0.365932	0.550635	0.938118	0.115199	-0.314858	0.545257	-
Folding, sorting and degradation	1.57103	0.0188026	1.61392	0.0320105	0.032175	1.48005	0.0428897	0.00467277	0.0811066	-
Transcription	0.169948	0.00367328	0.174339	0.0087577	0.337063	0.738329	0.00439066	-0.00574199	0.0145233	-
Replication and repair	3.23911	0.0393786	3.21174	0.0540994	0.383893	0.802685	-0.0273697	-0.0949096	0.0401702	-
Endocrine system	0.583663	0.0161419	0.581052	0.0153688	0.798718	1.02058	-0.00261063	-0.024827	0.0196057	-
Signaling molecules and interaction	0.0465727	0.000631047	0.0463348	0.00129542	0.722531	0.977542	-0.000237917	-0.00175127	0.00127543	-
Cell growth and death	0.595522	0.0148088	0.589798	0.00618196	0.452471	0.832546	-0.00572408	-0.0228541	0.0114059	-
Transport and catabolism	0.295923	0.0214497	0.260312	0.0320701	0.0700108	0.53675	-0.0356112	-0.07483	0.00360764	-
Aging	0.285306	0.0117929	0.280549	0.0233418	0.695736	0.969813	-0.0047566	-0.0321141	0.0226009	-
Circulatory system	0.00108601	0.00161194	0.00203513	0.000995049	0.29384	0.711402	0.000949113	-0.000991174	0.0028894	-
Development	0	0	0	0	1	1.06977	0	0	0	degenerate case: variance of both groups is zero
Cellular community - eukaryotes	0	0	0	0	1	1.04545	0	0	0	degenerate case: variance of both groups is zero
Immune system	0.0922435	0.000849264	0.0919902	0.00250491	0.837336	0.987627	-0.000253367	-0.00313242	0.00262568	-
Environmental adaptation	0.18957	0.0160529	0.191388	0.0158873	0.860785	0.989903	0.0018176	-0.020688	0.0243232	-
Nervous system	0.176784	0.0113516	0.158558	0.0190015	0.102083	0.670831	-0.0182266	-0.0409725	0.00451938	-
Sensory system	0	0	0	0	1	1.02222	0	0	0	degenerate case: variance of both groups is zero
Endocrine and metabolic diseases	0.203656	0.00638829	0.206334	0.00782975	0.567127	0.931709	0.00267807	-0.00744656	0.0128027	-
Excretory system	0.013114	0.00475017	0.0134314	0.00617436	0.929308	1.01781	0.000317474	-0.00751479	0.00814974	-
Digestive system	0.0889769	0.0123653	0.0784286	0.0109187	0.18371	0.768243	-0.0105483	-0.0270201	0.00592352	-
Neurodegenerative diseases	0.134822	0.0136616	0.132798	0.0164505	0.836755	1.01291	-0.00202424	-0.0234298	0.0193814	-
Substance dependence	0	0	0	0	1	1	0	0	0	degenerate case: variance of both groups is zero
Infectious diseases: Bacterial	0.446231	0.0293043	0.441761	0.0275447	0.808791	1.00552	-0.00446959	-0.0445653	0.0356261	-
Infectious diseases: Parasitic	0.0135217	0.00469702	0.0182235	0.00867147	0.318665	0.73293	0.00470179	-0.00553756	0.0149411	-
Infectious diseases: Viral	0.00574702	0.0039473	0.00871281	0.0031564	0.22017	0.723417	0.00296579	-0.00210363	0.0080352	-
Cancers: Overview	0.393672	0.0238118	0.42592	0.0165264	0.0347955	0.800296	0.0322479	0.00287958	0.0616163	-
Cancers: Specific types	0.0617678	0.00684453	0.0678559	0.00467187	0.135507	0.779164	0.00608811	-0.0023205	0.0144967	-
Immune diseases	0.0402194	0.00392131	0.0425266	0.00237238	0.292077	0.746419	0.00230715	-0.00239662	0.00701093	-
Cardiovascular diseases	0.00191567	0.00131577	0.00290427	0.00105213	0.22017	0.675189	0.000988596	-0.000701209	0.0026784	-
TAL VS TAH
Level2	TAL: mean rel.freq.(%)	TAL: std.dev.(%)	TAH: mean rel.freq.(%)	TAH: std.dev.(%)	p-values	p-values (corrected)	Difference between means	95.0% lower CI	95.0% upper CI	Note
Carbohydrate metabolism	9.48306	0.169027	9.19995	0.175179	0.0264897	1.21853	0.283114	0.040506	0.525722	-
Lipid metabolism	1.76149	0.0411437	1.78462	0.0633773	0.511735	0.784661	-0.0231301	-0.100149	0.0538887	-
Metabolism of cofactors and vitamins	4.51416	0.108668	4.56877	0.0982859	0.424249	0.69698	-0.0546125	-0.200814	0.0915891	-
Energy metabolism	4.0014	0.0470977	3.99059	0.157169	0.88777	1.02094	0.0108119	-0.169543	0.191167	-
Amino acid metabolism	6.89556	0.0671061	6.88064	0.10564	0.796126	0.963732	0.0149236	-0.112906	0.142753	-
Nucleotide metabolism	3.9745	0.0513075	3.90949	0.0383255	0.0486074	0.745313	0.0650073	0.00048984	0.129525	-
Biosynthesis of other secondary metabolites	1.11801	0.036335	1.0748	0.0457975	0.130901	0.547405	0.0432183	-0.015446	0.101882	-
Metabolism of terpenoids and polyketides	1.03358	0.0274033	1.05622	0.0296883	0.238951	0.610652	-0.0226365	-0.0629303	0.0176573	-
Xenobiotics biodegradation and metabolism	0.543474	0.0359561	0.554178	0.0758838	0.783705	0.974336	-0.0107043	-0.0991579	0.0777494	-
Metabolism of other amino acids	1.28773	0.0327363	1.2984	0.0276517	0.590164	0.822653	-0.0106728	-0.0535351	0.0321895	-
Glycan biosynthesis and metabolism	1.71833	0.0415975	1.65613	0.122939	0.32422	0.648439	0.0622041	-0.0790923	0.2035	-
Translation	3.78582	0.0527619	3.76161	0.0345873	0.414037	0.705397	0.0242105	-0.0400363	0.0884573	-
Global and overview maps	43.4121	0.221371	43.491	0.194344	0.562884	0.809145	-0.0788766	-0.373076	0.215323	-
Drug resistance: Antimicrobial	0.950388	0.0271386	0.931114	0.0219124	0.24607	0.59575	0.0192739	-0.0156933	0.0542412	-
Drug resistance: Antineoplastic	0.00344093	0.00342949	0.00653766	0.00265689	0.143441	0.507562	-0.00309673	-0.00745646	0.00126301	-
Membrane transport	2.93241	0.100044	3.0723	0.218714	0.234545	0.63465	-0.139892	-0.394195	0.114411	-
Signal transduction	2.00423	0.0921	2.03952	0.0772652	0.526839	0.781761	-0.0352885	-0.155573	0.0849956	-
Cellular community - prokaryotes	1.241	0.0401968	1.2529	0.0556948	0.707321	0.929621	-0.0119018	-0.0812756	0.057472	-
Cell motility	0.688906	0.190002	0.861969	0.286572	0.290531	0.607474	-0.173063	-0.522852	0.176726	-
Folding, sorting and degradation	1.57103	0.0188026	1.62187	0.051002	0.0790055	0.519179	-0.0508371	-0.109567	0.00789273	-
Transcription	0.169948	0.00367328	0.173205	0.00898926	0.479048	0.759869	-0.00325703	-0.0136453	0.00713127	-
Replication and repair	3.23911	0.0393786	3.19828	0.026683	0.0878913	0.505375	0.0408336	-0.00746286	0.0891301	-
Endocrine system	0.583663	0.0161419	0.558839	0.0205369	0.0610297	0.467894	0.0248238	-0.00140321	0.0510509	-
Signaling molecules and interaction	0.0465727	0.000631047	0.0458298	0.000390043	0.0542024	0.623328	0.000742884	-1.68761e-05	0.00150264	-
Cell growth and death	0.595522	0.0148088	0.583158	0.0111825	0.169354	0.519352	0.0123643	-0.00631608	0.0310447	-
Transport and catabolism	0.295923	0.0214497	0.261875	0.04096	0.140493	0.538556	0.0340486	-0.0141325	0.0822298	-
Aging	0.285306	0.0117929	0.284824	0.011948	0.950051	1.04053	0.000482243	-0.0162464	0.0172108	-
Circulatory system	0.00108601	0.00161194	0.00141017	0.000925116	0.706747	0.956187	-0.000324159	-0.00224203	0.00159372	-
Development	0	0	0	0	1	1.06977	0	0	0	degenerate case: variance of both groups is zero
Cellular community - eukaryotes	0	0	0	0	1	1.04545	0	0	0	degenerate case: variance of both groups is zero
Immune system	0.0922435	0.000849264	0.0907029	0.00121448	0.0453064	1.04205	0.00154065	4.00254e-05	0.00304128	-
Environmental adaptation	0.18957	0.0160529	0.193759	0.0208267	0.729583	0.932245	-0.00418844	-0.0306227	0.0222458	-
Nervous system	0.176784	0.0113516	0.158735	0.015066	0.0601217	0.55312	0.0180495	-0.000942941	0.037042	-
Sensory system	0	0	0	0	1	1.02222	0	0	0	degenerate case: variance of both groups is zero
Endocrine and metabolic diseases	0.203656	0.00638829	0.199441	0.00675889	0.334882	0.641857	0.00421446	-0.00505671	0.0134856	-
Excretory system	0.013114	0.00475017	0.0103152	0.00444568	0.358875	0.660329	0.00279875	-0.00368804	0.00928554	-
Digestive system	0.0889769	0.0123653	0.0784324	0.0214954	0.369602	0.653912	0.0105445	-0.0150391	0.0361281	-
Neurodegenerative diseases	0.134822	0.0136616	0.135786	0.0193543	0.929543	1.0429	-0.000963346	-0.0249335	0.0230068	-
Substance dependence	0	0	0	0	1	1	0	0	0	degenerate case: variance of both groups is zero
Infectious diseases: Bacterial	0.446231	0.0293043	0.442574	0.0397598	0.872107	1.02864	0.00365644	-0.0461513	0.0534642	-
Infectious diseases: Parasitic	0.0135217	0.00469702	0.0202447	0.00693244	0.106975	0.54676	-0.00672304	-0.0152253	0.00177918	-
Infectious diseases: Viral	0.00574702	0.0039473	0.0102967	0.00724348	0.253667	0.583434	-0.00454968	-0.0131091	0.00400973	-
Cancers: Overview	0.393672	0.0238118	0.422567	0.0375142	0.181961	0.523138	-0.0288948	-0.0742821	0.0164926	-
Cancers: Specific types	0.0617678	0.00684453	0.0695093	0.0079567	0.130779	0.601583	-0.00774149	-0.0182316	0.00274859	-
Immune diseases	0.0402194	0.00392131	0.0442124	0.00414456	0.148775	0.488833	-0.00399295	-0.0096807	0.00169479	-
Cardiovascular diseases	0.00191567	0.00131577	0.00343223	0.00241449	0.253667	0.555652	-0.00151656	-0.00436969	0.00133658	-
TAM VS TAH
Level2	TAM: mean rel.freq.(%)	TAM: std.dev.(%)	TAH: mean rel.freq.(%)	TAH: std.dev.(%)	p-values	p-values (corrected)	Difference between means	95.0% lower CI	95.0% upper CI	Note
Carbohydrate metabolism	9.20091	0.222758	9.19995	0.175179	0.994108	1.11534	0.00096081	-0.283565	0.285486	-
Lipid metabolism	1.76904	0.0972155	1.78462	0.0633773	0.771189	1.68927	-0.0155776	-0.133819	0.102664	-
Metabolism of cofactors and vitamins	4.57359	0.104579	4.56877	0.0982859	0.941642	1.20321	0.00481842	-0.138263	0.1479	-
Energy metabolism	4.07225	0.111273	3.99059	0.157169	0.367762	2.41672	0.0816617	-0.113137	0.27646	-
Amino acid metabolism	6.83799	0.0759596	6.88064	0.10564	0.48214	1.70603	-0.0426437	-0.1741	0.0888126	-
Nucleotide metabolism	3.91761	0.0735607	3.90949	0.0383255	0.832527	1.36772	0.00812092	-0.0783615	0.0946033	-
Biosynthesis of other secondary metabolites	1.08198	0.0419265	1.0748	0.0457975	0.801118	1.36487	0.00718484	-0.0547507	0.0691204	-
Metabolism of terpenoids and polyketides	1.07277	0.0290055	1.05622	0.0296883	0.39348	2.01112	0.0165529	-0.0248085	0.0579143	-
Xenobiotics biodegradation and metabolism	0.558942	0.0522021	0.554178	0.0758838	0.910501	1.19666	0.00476404	-0.0886304	0.0981585	-
Metabolism of other amino acids	1.30045	0.023981	1.2984	0.0276517	0.903105	1.22185	0.00204493	-0.0345265	0.0386163	-
Glycan biosynthesis and metabolism	1.63916	0.0699858	1.65613	0.122939	0.795404	1.46354	-0.0169661	-0.16307	0.129138	-
Translation	3.80117	0.0977906	3.76161	0.0345873	0.425247	1.95614	0.0395671	-0.0729254	0.15206	-
Global and overview maps	43.4756	0.186933	43.491	0.194344	0.901254	1.25629	-0.0153478	-0.284102	0.253406	-
Drug resistance: Antimicrobial	0.929116	0.0095387	0.931114	0.0219124	0.857085	1.2718	-0.00199875	-0.0273999	0.0234024	-
Drug resistance: Antineoplastic	0.00488377	0.00146992	0.00653766	0.00265689	0.258803	3.96832	-0.00165389	-0.00479938	0.00149161	-
Membrane transport	3.03987	0.13908	3.0723	0.218714	0.786402	1.5728	-0.0324226	-0.297131	0.232286	-
Signal transduction	2.02819	0.0310932	2.03952	0.0772652	0.770514	1.77218	-0.0113233	-0.100557	0.0779102	-
Cellular community - prokaryotes	1.2514	0.0364591	1.2529	0.0556948	0.960975	1.16329	-0.00149953	-0.069298	0.066299	-
Cell motility	0.804106	0.365932	0.861969	0.286572	0.786715	1.50787	-0.0578634	-0.524638	0.408911	-
Folding, sorting and degradation	1.61392	0.0320105	1.62187	0.051002	0.775053	1.62056	-0.00794747	-0.0695229	0.0536279	-
Transcription	0.174339	0.0087577	0.173205	0.00898926	0.843984	1.29411	0.00113363	-0.0113731	0.0136403	-
Replication and repair	3.21174	0.0540994	3.19828	0.026683	0.632408	2.07791	0.0134639	-0.0498038	0.0767317	-
Endocrine system	0.581052	0.0153688	0.558839	0.0205369	0.0838795	3.85846	0.0222132	-0.00362496	0.0480514	-
Signaling molecules and interaction	0.0463348	0.00129542	0.0458298	0.000390043	0.436416	1.82501	0.000504967	-0.000981622	0.00199156	-
Cell growth and death	0.589798	0.00618196	0.583158	0.0111825	0.279561	3.21495	0.00664023	-0.00659751	0.019878	-
Transport and catabolism	0.260312	0.0320701	0.261875	0.04096	0.94785	1.17841	-0.00156255	-0.0538066	0.0506815	-
Aging	0.280549	0.0233418	0.284824	0.011948	0.725614	1.75675	-0.00427436	-0.0316667	0.023118	-
Circulatory system	0.00203513	0.000995049	0.00141017	0.000925116	0.328055	3.01811	0.000624954	-0.000729862	0.00197977	-
Development	0	0	0	0	1	1.06977	0	0	0	degenerate case: variance of both groups is zero
Cellular community - eukaryotes	0	0	0	0	1	1.04545	0	0	0	degenerate case: variance of both groups is zero
Immune system	0.0919902	0.00250491	0.0907029	0.00121448	0.334487	2.5644	0.00128729	-0.00163787	0.00421244	-
Environmental adaptation	0.191388	0.0158873	0.193759	0.0208267	0.843953	1.33868	-0.00237084	-0.0287218	0.0239801	-
Nervous system	0.158558	0.0190015	0.158735	0.015066	0.987313	1.13541	-0.000177038	-0.024512	0.0241579	-
Sensory system	0	0	0	0	1	1.02222	0	0	0	degenerate case: variance of both groups is zero
Endocrine and metabolic diseases	0.206334	0.00782975	0.199441	0.00675889	0.167706	3.85724	0.00689252	-0.00344414	0.0172292	-
Excretory system	0.0134314	0.00617436	0.0103152	0.00444568	0.38341	2.2046	0.00311622	-0.00456978	0.0108022	-
Digestive system	0.0784286	0.0109187	0.0784324	0.0214954	0.999728	1.09494	-3.80209e-06	-0.0252104	0.0252028	-
Neurodegenerative diseases	0.132798	0.0164505	0.135786	0.0193543	0.798027	1.41189	-0.00298758	-0.0283878	0.0224127	-
Substance dependence	0	0	0	0	1	1	0	0	0	degenerate case: variance of both groups is zero
Infectious diseases: Bacterial	0.441761	0.0275447	0.442574	0.0397598	0.970843	1.1451	-0.000813157	-0.0498296	0.0482033	-
Infectious diseases: Parasitic	0.0182235	0.00867147	0.0202447	0.00693244	0.692916	1.87495	-0.00202126	-0.0131569	0.00911443	-
Infectious diseases: Viral	0.00871281	0.0031564	0.0102967	0.00724348	0.667848	1.92006	-0.00158389	-0.00998111	0.00681333	-
Cancers: Overview	0.42592	0.0165264	0.422567	0.0375142	0.860153	1.23647	0.00335314	-0.0401632	0.0468695	-
Cancers: Specific types	0.0678559	0.00467187	0.0695093	0.0079567	0.699037	1.78643	-0.00165338	-0.0111522	0.00784544	-
Immune diseases	0.0425266	0.00237238	0.0442124	0.00414456	0.452779	1.73565	-0.0016858	-0.00661511	0.00324352	-
Cardiovascular diseases	0.00290427	0.00105213	0.00343223	0.00241449	0.667848	2.04807	-0.000527963	-0.00332704	0.00227111	-
